# Supplementary material for: Assessment of a Non-Randomized Education Intervention for Primary School Aimed to Promote the Inclusion of People with Celiac Disease: Zeliakide Project (Part II)
Source: Nutrients. 2026 Jun 3;18(11):1798. doi: 10.3390/nu18111798 (PMC13259535; doi:10.3390/nu18111798)
Supplement: Supplementary file 1 [file nutrients-18-01798-s001.zip]

Archive with 3 entries (3 files):
- SUPPLEMENTARY file 1 proofs.pdf
- SUPPLEMENTARY file 2.pdf
- SUPPLEMENTARY file 3.pdf
